# Supplementary material for: IRES-targeting small molecule inhibits enterovirus 71 replication via allosteric stabilization of a ternary complex
Source: Nat Commun. 2020 Sep 22;11:4775. doi: 10.1038/s41467-020-18594-3 (PMC7508794; doi:10.1038/s41467-020-18594-3)
Supplement: Supplementary file 5 — Source Data [file 41467_2020_18594_MOESM5_ESM.xlsx]

## Sheet: Fig. 3b
		Figure 3b
		DMA135, uM	FLuc	FLuc	FLuc	RLuc	RLuc	RLuc
		0	192900	212911	204661	114693	116247	108941
		0.001	195486	206185	212909	116410	110737	102519
		p value		0.867669
		0.1	169645	177041	185841	121603	105231	116619
		p value		0.006658
		0.25	120377	126741	127241	126294	117524	107592
		p value		1.1e-05
		0.5	87206	90503	92196	107537	103570	103526
		p value		0.000305
		1	72468	79140	74037	111792	108776	104284
		p value		3.1e-05
		10	26779	32286	30843	105471	113933	112291
		p value		<0.00001
		50	7707	9302	7735	117911	108973	107397
		p value		<0.00001
		100	2200	3697	3237	111242	105267	105076
		p value		<0.00001
		250	793	1054	855	103540	106281	106915
		p value		<0.00001
		500	520	725	465	105443	109452	111135
		p value		<0.00001
		1000	322	272	272	109103	109181	106932
		p value		<0.00001
		EXPERIMENT 1
		DMA135uM	FLuc	FLuc	FLuc	Mean	RLuc	RLuc	RLuc	Mean
		0	192734	204217	181749	192900	104326	125947	113807	114693
		0.001	204318	191704	190437	195486	114287	125670	109273	116410
		0.1	174315	165407	169214	169645	127148	119237	118424	121603
		0.25	121743	114582	124807	120377	130428	129207	119247	126294
		0.5	90241	87125	84251	87206	102579	114307	105724	107537
		1	78143	70247	69014	72468	121207	114417	99752	111792
		10	30147	27049	23142	26779	101024	114873	100517	105471
		50	7424	7684	8014	7707	128754	109248	115732	117911
		100	2434	2147	2019	2200	104337	125176	104212	111242
		250	576	1049	754	793	114257	97219	99143	103540
		500	347	587	625	520	103181	98764	114387	105443
		1000	107	386	473	322	120178	109436	97694	109103
		EXPERIMENT 2
		DMA135uM	FLuc	FLuc	FLuc	Mean	RLuc	RLuc	RLuc	Mean
		0	214371	209187	215174	212911	104178	129384	115178	116247
		0.001	215789	197291	205475	206185	99725	114385	118101	110737
		0.1	187625	173247	170251	177041	105147	108109	102437	105231
		0.25	135424	120478	124321	126741	124514	120043	108014	117524
		0.5	87024	94272	90212	90503	97014	99138	114558	103570
		1	80125	78043	79251	79140	124341	102714	99274	108776
		10	34217	30498	32143	32286	115178	117347	109273	113933
		50	10147	9034	8725	9302	120139	107308	99473	108973
		100	3417	3647	4028	3697	98109	108437	109256	105267
		250	1143	973	1045	1054	107349	105257	106238	106281
		500	573	789	814	725	105109	98104	125143	109452
		1000	158	273	384	272	114335	109207	104001	109181
		EXPERIMENT 3
		DMA135uM	FLuc	FLuc	FLuc	Mean	RLuc	RLuc	RLuc	Mean
		0	198154	204392	211437	204661	119243	108143	99438	108941
		0.001	214382	215173	209173	212909	98104	105117	104335	102519
		0.1	203107	181292	173124	185841	129117	117304	103437	116619
		0.25	134217	127132	120374	127241	109273	99178	114325	107592
		0.5	97321	89143	90125	92196	101457	100014	109107	103526
		1	75432	76241	70438	74073	98768	99704	114381	104284
		10	35143	27104	30256	30834	115397	112348	109127	112291
		50	8435	7514	7238	7735	108378	107243	106569	107397
		100	3814	3044	2854	3237	114382	102103	98743	105076
		250	784	937	845	855	101189	114379	105178	106915
		500	487	392	517	465	114329	115679	103398	111135
		1000	273	434	108	272	107374	99107	114314	106932

## Sheet: Fig. 3c
	Figure 3c
			Virus titer pfu/ml		Mean	SD	P value
	DMA135uM	Experiment-1	Experiment-2	Experiment-3
	0	660000000	650000000	810000000	707000000	89620000
	0.001	120000000	490000000	120000000	243000000	213600000	0.025719
	0.1	99000000	750000000	66000000	305000000	386200000	0.153792
	0.25	82000000	90000000	160000000	110000000	42900000	0.000485
	0.5	5300000	6400000	800000	4200000	2967000	0.000171
	1	720000	600000	590000	637000	72340	0.000167
	10	46000	12000	40000	32700	18147	0.000167
	50	1800	4700	5300	3930	1871.7	0.000167
	100	<10	<10	<10
	250	<10	<10	<10
	500	<10	<10	<10
	1000	<10	<10	<10

## Sheet: Fig. 7c
	Figure 7c					Columns C to Q: Values for percent of input
	WTSL2
	uM	0	0	0	0.1	0.1	0.1	1	1	1	10	10	10	100	100	100
	WTAUF1	24.9	26.88	27.94	22.07	27.53	23.83	35.05	31.08	30.37	56.99	49.22	43.17	56.87	61.92	45.75
	2 tailed					0.725149			0.012357			2.8e-05			0.000597
	WTNI	2.41	5.2	7.77	3.06	3.08	8.66	1.42	2.27	4.8	4.87	2.13	4.8	3.57	1.68	1.33
	2 tailed					0.744991			0.378742			0.536867			0.187907
	GAPAUF1	1.74	3.66	4.64	1.31	3.82	2.45	2.87	1.7	3.6	4.69	3.77	6.05	5.15	1.47	4.11
	2 tailed					0.324627			0.499539			0.312385			0.775821
	GAPNI	3.54	2.49	6.72	2.85	4.55	3.63	3.18	2.84	3.81	4.78	1.72	4.06	2.42	3.55	5.97
	2 tailed					0.635741			0.430118			0.623212			0.978936
	mutSL2
	uM	0	0	0	0.1	0.1	0.1	1	1	1	10	10	10	100	100	100
	mtAUF1	4.26	1.94	3.58	5.52	3.07	1.48	3.47	3.2	2.26	2.21	5.56	4.35	4.15	3.24	2.56
	2 tailed					0.696881			0.923019			0.383043			0.776413
	mtNI	3.3	3.9	2.42	4.3	2.98	5.3	2.74	3.85	6.24	3.68	3.11	3.22	2.23	4.38	3.11
	2 tailed					0.292055			0.42127			0.370047			0.718619
	GAPAUF1	6.1	1.74	5.28	3.12	5.14	6.63	3.52	4.93	7.84	2.98	3.28	5.21	4.68	3.81	1.27
	2 tailed					0.778561			0.801243			0.77732			0.559906
	GAPNI	3.73	4.52	5.4	4.22	6.89	2.65	3.44	3.44	2.63	2.8	2.46	4.31	3.22	5.44	4.52
	2 tailed					0.887457			0.091697			0.157452			0.868703
	AUFWTSL2EV-1
	Well	DMA135	Ct		RNA conc (au)		A/B	mean	SD	SD (%)		mean	SD	n
	B1	Input	25.13		360.056		0.18086	0.145204	0.050426	34.7277		100	34.7277	2
	B2	Input	25.34		314.182		0.109547
	B3	0	26.87		116.4		0.0488698	0.0361605	0.0179737	49.7053		24.9033	12.3782	2
	B4	0	27.35		85.2443		0.0234512
	B5	0.1uM	26.69		130.823		0.0249822	0.0320512	0.00999705	31.1909		22.0733	6.88484	2
	B6	0.1uM	27.43		80.9314		0.0391202
	B7	1uM	26.57		141.419		0.0687975	0.0508959	0.0253167	49.7421		35.0514	17.4353	2
	B8	1uM	27.12		98.967		0.0329943
	B9	10uM	26.03		200.773		0.0795717	0.0827557	0.00450288	5.44117		56.9928	3.10107	2
	B10	10uM	25.26		330.925		0.0859397
	B11	100uM	24.96		402.054		0.0823812	0.0825755	0.000274901	0.332909		56.8687	0.189321	2
	B12	100uM	25.16		353.113		0.0827699
	AUFWTSL2EV-2
	Well	DMA135	Ct		RNA conc (au)		A/B	mean	SD	SD (%)		mean	SD	n
	B1	Input	24.56		521.223		0.261817	0.193679	0.0963606	49.7526		100	49.7526	2
	B2	Input	25.13		360.056		0.125542
	B3	0	26.87		116.4		0.0488698	0.0520518	0.00450006	8.64536		26.8752	2.32346	2
	B4	0	26.03		200.773		0.0552338
	B5	0.1uM	26.32		166.33		0.0317625	0.0533113	0.0304745	57.1633		27.5255	15.7345	2
	B6	0.1uM	26.43		154.87		0.07486
	B7	1uM	26.57		141.419		0.0687975	0.0615902	0.0101926	16.5491		31.8001	5.26264	2
	B8	1uM	26.35		163.123		0.0543829
	B9	10uM	25.41		300.229		0.118988	0.0953242	0.0334664	35.1079		49.2175	17.2793	2
	B10	10uM	25.54		275.938		0.0716599
	B11	100uM	24.65		491.651		0.10074	0.119924	0.0271303	22.623		61.9187	14.0079	2
	B12	100uM	24.36		593.463		0.139108
	AUFWTSL2EV-3
	Well	DMA135	Ct		RNA conc (au)		A/B	mean	SD	SD (%)		mean	SD	n
	B1	Input	25.13		360.056		0.18086	0.16571	0.0214261	12.9299		100	12.9299	2
	B2	Input	24.85		431.805		0.150559
	B3	0	26.47		150.901		0.0633548	0.046298	0.0241221	52.1019		27.9392	14.5568	2
	B4	0	27.01		106.29		0.0292411
	B5	0.1uM	26.35		163.123		0.0311501	0.0394941	0.0118002	29.8784		23.8333	7.121	2
	B6	0.1uM	27.12		98.967		0.0478381
	B7	1uM	26.76		125.013		0.0608165	0.0503216	0.014842	29.4942		30.3673	8.95661	2
	B8	1uM	26.83		119.461		0.0398268
	B9	10uM	25.83		228.6		0.0906	0.0715397	0.0269554	37.6789		43.1717	16.2666	2
	B10	10uM	26.02		202.08		0.0524794
	B11	100uM	25.21		341.839		0.0700432	0.0818375	0.0166798	20.3816		49.3861	10.0657	2
	B12	100uM	24.97		399.453		0.0936319
	NIWTSL2EV-1
	Well	DMA135	Ct		RNA conc (au)		A/B	mean	SD	SD (%)		mean	SD	n
	C1	Input	24.32		609.07		0.305943	0.268502	0.0529494	19.7203		100	19.7203	2
	C2	Input	24.19		662.686		0.231062
	C3	0	29.65		19.1608		0.00804452	0.00647628	0.00221782	34.2453		2.412	0.825998	2
	C4	0	29.76		17.8406		0.00490805
	C5	0.1uM	29.19		25.8264		0.00493184	0.00820281	0.00462585	56.3935		3.05502	1.72283	2
	C6	0.1uM	29.32		23.7368		0.0114738
	C7	1uM	31.12		7.38065		0.00359054	0.00381001	0.000310372	8.14623		1.41898	0.115594	2
	C8	1uM	30.36		12.0865		0.00402947
	C9	10uM	28.43		42.293		0.0167618	0.0130805	0.00520619	39.8011		4.87165	1.93897	2
	C10	10uM	28.67		36.193		0.00939916
	C11	100uM	28.27		46.9207		0.00961409	0.00957449	5.59998e-05	0.584885		3.56588	0.0208563	2
	C12	100uM	28.49		40.6778		0.00953489
	NIWTSL2EV-2
	Well	DMA135	Ct		RNA conc (au)		A/B	mean	SD	SD (%)		mean	SD	n
	C1	Input	25.23		337.431		0.169496	0.147519	0.0310797	21.0683		100	21.0683	2
	C2	Input	25.13		360.056		0.125542
	C3	0	29.67		18.9137		0.00794078	0.00766394	0.00039152	5.1086		5.19522	0.265403	2
	C4	0	29.13		26.8518		0.00738709
	C5	0.1uM	29.86		16.7195		0.00319279	0.00453656	0.00190038	41.8904		3.07524	1.28823	2
	C6	0.1uM	30.35		12.1652		0.00588034
	C7	1uM	30.79		9.14334		0.00444806	0.00335479	0.00154611	46.0864		2.27415	1.04807	2
	C8	1uM	31.25		6.78351		0.00226153
	C9	10uM	30.98		8.08265		0.00320336	0.00314083	8.84442e-05	2.81595		2.1291	0.0599544	2
	C10	10uM	30.39		11.8534		0.00307829
	C11	100uM	30.19		13.4963		0.0027654	0.00248248	0.000400105	16.1171		1.68282	0.271223	2
	C12	100uM	30.75		9.3838		0.00219957
	NIWTSL2EV-3
	Well	DMA135	Ct		RNA conc (au)		Rβ/EGFP	mean	SD	SD (%)		mean	SD	n
	C1	Input	24.75		460.757		0.231444	0.171573	0.0846711	49.35		100	49.35	2
	C2	Input	25.31		320.359		0.111701
	C3	0	28.65		36.6658		0.0153939	0.0133287	0.00292061	21.9122		7.76857	1.70226	2
	C4	0	28.48		40.9426		0.0112635
	C5	0.1uM	28.11		52.0547		0.00994044	0.0148655	0.00696513	46.8542		8.66429	4.05959	2
	C6	0.1uM	28.48		40.9426		0.0197906
	C7	1uM	29.14		26.6781		0.0129784	0.00980999	0.0044808	45.6758		5.71769	2.61161	2
	C8	1uM	29.59		19.9216		0.00664159
	C9	10uM	28.96		29.9839		0.0118834	0.00824328	0.00514792	62.4499		4.80455	3.00044	2
	C10	10uM	29.77		17.7252		0.00460315
	C11	100uM	30.49		11.1086		0.00227616	0.00228153	7.59542e-06	0.332909		1.32978	0.00442695	2
	C12	100uM	30.69		9.7564		0.0022869
	AUFWTSL2GAP-1
	Well	DMA135	Ct		RNA conc (au)		A/B	mean	SD	SD (%)		mean	SD	n
	D1	Input	25.13		360.056		0.18086	0.145204	0.050426	34.7277		100	34.7277	2
	D2	Input	25.34		314.182		0.109547
	D3	0	31.06		7.67371		0.00322176	0.00253194	0.000975557	38.5301		1.74371	0.671854	2
	D4	0	31.27		6.69603		0.00184211
	D5	0.1uM	31.44		5.99657		0.00114511	0.00189598	0.00106188	56.0071		1.30574	0.731304	2
	D6	0.1uM	31.58		5.47576		0.00264684
	D7	1uM	30.48		11.1809		0.0054393	0.00416668	0.00179977	43.1944		2.86954	1.23948	2
	D8	1uM	30.87		8.68074		0.00289405
	D9	10uM	29.55		20.4455		0.00810308	0.00681176	0.00182621	26.8097		4.69117	1.25769	2
	D10	10uM	29.49		21.2573		0.00552043
	D11	100uM	28.49		40.6778		0.00833492	0.0074822	0.00120592	16.1171		5.1529	0.830499	2
	D12	100uM	29.05		28.2828		0.00662949
	AUFWTSL2GAP-2
	Well	DMA135	Ct		RNA conc (au)		A/B	mean	SD	SD (%)		mean	SD	n
	D1	Input	24.56		521.223		0.261817	0.193679	0.0963606	49.7526		100	49.7526	2
	D2	Input	25.13		360.056		0.125542
	D3	0	29.47		21.535		0.00904135	0.00708875	0.00276139	38.9545		3.66004	1.42575	2
	D4	0	29.69		18.6698		0.00513615
	D5	0.1uM	29.58		20.0513		0.00382902	0.00739661	0.00504534	68.2114		3.819	2.60499	2
	D6	0.1uM	29.39		22.6826		0.0109642
	D7	1uM	31.04		7.77397		0.00378188	0.00329176	0.000693133	21.0566		1.69959	0.357876	2
	D8	1uM	30.92		8.40358		0.00280164
	D9	10uM	29.73		18.1913		0.00720971	0.00730122	0.000129419	1.77257		3.76974	0.0668214	2
	D10	10uM	29.04		28.4669		0.00739273
	D11	100uM	30.03		14.973		0.00306799	0.00285293	0.000304134	10.6604		1.47302	0.15703	2
	D12	100uM	30.47		11.2537		0.00263788
	AUFwTSL2GAP-3
	Well	DMA135	Ct		RNA conc (au)		A/B	mean	SD	SD (%)		mean	SD	n
	D1	Input	25.13		360.056		0.18086	0.16571	0.0214261	12.9299		100	12.9299	2
	D2	Input	24.85		431.805		0.150559
	D3	0	29.11		27.2026		0.0114209	0.00769135	0.00527431	68.5745		4.64146	3.18286	2
	D4	0	30.09		14.4012		0.00396185
	D5	0.1uM	30.58		10.4784		0.00200096	0.00405739	0.00290823	71.6774		2.44849	1.75502	2
	D6	0.1uM	30.29		12.6482		0.00611383
	D7	1uM	30.04		14.8762		0.00723697	0.00589762	0.00189413	32.1169		3.559	1.14304	2
	D8	1uM	30.17		13.6726		0.00455827
	D9	10uM	28.79		33.4813		0.0132695	0.0100321	0.00457846	45.6382		6.054	2.76294	2
	D10	10uM	29.17		26.1638		0.00679461
	D11	100uM	29.61		19.6647		0.00402931	0.00681314	0.00393693	57.7844		4.11149	2.3758	2
	D12	100uM	28.48		40.9426		0.00959697
	NIWTSL2GAP-1
	Well	DMA135	Ct		RNA conc (au)		A/B	mean	SD	SD (%)		mean	SD	n
	E1	Input	24.32		609.07		0.305943	0.268502	0.0529494	19.7203		100	19.7203	2
	E2	Input	24.19		662.686		0.231062
	E3	0	29.14		26.6781		0.0112006	0.00951603	0.00238241	25.0358		3.54411	0.887297	2
	E4	0	29.04		28.4669		0.00783141
	E5	0.1uM	29.43		22.1014		0.00422051	0.00766398	0.00486979	63.5414		2.85434	1.81369	2
	E6	0.1uM	29.37		22.979		0.0111074
	E7	1uM	29.36		23.1286		0.0112516	0.00854237	0.00383143	44.8521		3.18149	1.42696	2
	E8	1uM	29.79		17.4966		0.00583314
	E9	10uM	28.68		35.9589		0.0142514	0.0128354	0.00200255	15.6017		4.78038	0.745822	2
	E10	10uM	28.37		43.9723		0.0114194
	E11	100uM	29.03		28.6523		0.00587087	0.00649547	0.000883308	13.5988		2.41915	0.328976	2
	E12	100uM	28.94		30.3756		0.00712006
	NIWTSL2GAP-2
	Well	DMA135	Ct		RNA conc (au)		A/B	mean	SD	SD (%)		mean	SD	n
	E1	Input	25.23		337.431		0.169496	0.147519	0.0310797	21.0683		100	21.0683	2
	E2	Input	25.13		360.056		0.125542
	E3	0	30.42		11.6249		0.00488064	0.00367376	0.00170678	46.4587		2.49037	1.15699	2
	E4	0	30.82		8.96705		0.00246688
	E5	0.1uM	30.09		14.4012		0.00275008	0.00671666	0.0056096	83.5176		4.55308	3.80263	2
	E6	0.1uM	29.43		22.1014		0.0106832
	E7	1uM	30.44		11.475		0.00558235	0.00418294	0.00197907	47.313		2.83553	1.34157	2
	E8	1uM	30.93		8.34922		0.00278352
	E9	10uM	30.98		8.08265		0.00320336	0.00254768	0.000927271	36.3966		1.72702	0.628578	2
	E10	10uM	31.14		7.28547		0.001892
	E11	100uM	29.54		20.5786		0.00421657	0.00523497	0.00144023	27.5117		3.54868	0.976301	2
	E12	100uM	29.14		26.6781		0.00625337
	NIWTSL2GAP-3
	Well	DMA135	Ct		RNA conc (au)		A/B	mean	SD	SD (%)		mean	SD	n
	E1	Input	24.75		460.757		0.231444	0.171573	0.0846711	49.35		100	49.35	2
	E2	Input	25.31		320.359		0.111701
	E3	0	28.65		36.6658		0.0153939	0.0115372	0.00545428	47.2757		6.72437	3.17899	2
	E4	0	29.07		27.918		0.00768041
	E5	0.1uM	29.62		19.5375		0.0037309	0.00623363	0.00353939	56.7789		3.63323	2.06291	2
	E6	0.1uM	29.74		18.0737		0.00873635
	E7	1uM	30.11		14.2155		0.00691556	0.00652977	0.000545587	8.35537		3.80584	0.317992	2
	E8	1uM	29.71		18.429		0.00614399
	E9	10uM	29.56		20.3132		0.00805067	0.00697062	0.00152741	21.9122		4.06279	0.890244	2
	E10	10uM	29.39		22.6826		0.00589058
	E11	100uM	28.44		42.0194		0.00860981	0.0102494	0.00231872	22.623		5.9738	1.35145	2
	E12	100uM	28.15		50.7208		0.011889
	AUFmutSL2EV-1
	Well	DMA135	Ct		RNA conc (au)		A/B	mean	SD	SD (%)		mean	SD	n
	B1	Input	25.44		294.44		0.147901	0.117594	0.0428597	36.447		100	36.447	2
	B2	Input	25.69		250.342		0.087288
	B3	0	30.47		11.2537		0.00472481	0.00501518	0.000410647	8.18808		4.26481	0.349206	2
	B4	0	29.64		19.2855		0.00530555
	B5	0.1uM	30.11		14.2155		0.00271461	0.00649493	0.00534617	82.3131		5.52316	4.54629	2
	B6	0.1uM	29.49		21.2573		0.0102752
	B7	1uM	30.55		10.6844		0.00519773	0.00408395	0.00157513	38.5689		3.47291	1.33946	2
	B8	1uM	30.83		8.90904		0.00297016
	B9	10uM	31.63		5.30093		0.0021009	0.00259961	0.000705291	27.1306		2.21066	0.599766	2
	B10	10uM	30.38		11.9306		0.00309833
	B11	100uM	29.31		23.8914		0.00489536	0.0048752	2.85143e-05	0.584885		4.14578	0.0242481	2
	B12	100uM	29.53		20.7126		0.00485504
	AUFmutSL2EV-2
	Well	DMA135	Ct		RNA conc (au)		A/B	mean	SD	SD (%)		mean	SD	n
	B1	Input	25.18		348.56		0.175086	0.127656	0.0670761	52.5445		100	52.5445	2
	B2	Input	25.82		230.088		0.0802258
	B3	0	31.33		6.4403		0.00270392	0.00247828	0.000319111	12.8763		1.94137	0.249978	2
	B4	0	30.96		8.18824		0.00225263
	B5	0.1uM	30.11		14.2155		0.00271461	0.00392288	0.00170874	43.5584		3.07301	1.33855	2
	B6	0.1uM	30.56		10.6152		0.00513114
	B7	1uM	30.42		11.6249		0.00565528	0.00408214	0.00222477	54.5		3.19777	1.74278	2
	B8	1uM	31.09		7.52576		0.00250899
	B9	10uM	29.35		23.2792		0.00922614	0.00710105	0.00300533	42.3223		5.56266	2.35425	2
	B10	10uM	29.65		19.1608		0.00497596
	B11	100uM	29.48		21.3957		0.004384	0.00413886	0.000346685	8.37636		3.2422	0.271578	2
	B12	100uM	29.87		16.6114		0.00389371
	AUFmutSL2EV-3
	Well	DMA135	Ct		RNA conc (au)		A/B	mean	SD	SD (%)		mean	SD	n
	B1	Input	24.33		605.13		0.303964	0.232309	0.101335	43.6209		100	43.6209	2
	B2	Input	24.75		460.757		0.160654
	B3	0	29.45		21.8164		0.00915946	0.00832153	0.00118502	14.2404		3.58209	0.510103	2
	B4	0	29.11		27.2026		0.0074836
	B5	0.1uM	31.11		7.42871		0.0014186	0.00344689	0.00286844	83.2182		1.48375	1.23475	2
	B6	0.1uM	30.46		11.327		0.00547518
	B7	1uM	30.54		10.7539		0.00523157	0.0052447	1.85647e-05	0.353971		2.25764	0.00799137	2
	B8	1uM	29.95		15.771		0.00525783
	B9	10uM	28.85		32.2027		0.0127628	0.0101018	0.00376315	37.2522		4.34843	1.61989	2
	B10	10uM	29.03		28.6523		0.00744087
	B11	100uM	30.21		13.3222		0.00272974	0.00595024	0.00455448	76.5428		2.56135	1.96052	2
	B12	100uM	28.55		39.1243		0.00917075
	NImutSL2EV-1
	Well	DMA135	Ct		RNA conc (au)		A/B	mean	SD	SD (%)		mean	SD	n
	C1	Input	25.34		314.182		0.157817	0.14087	0.0239668	17.0134		100	17.0134	2
	C2	Input	25.15		355.413		0.123923
	C3	0	30.13		14.0322		0.00589132	0.00465191	0.00175279	37.6789		3.30227	1.24426	2
	C4	0	30.32		12.4043		0.0034125
	C5	0.1uM	29.88		16.5039		0.00315161	0.00605886	0.00411147	67.8587		4.30102	2.91862	2
	C6	0.1uM	29.7		18.549		0.00896611
	C7	1uM	30.86		8.73726		0.00425051	0.00386063	0.000551373	14.2819		2.74055	0.391404	2
	C8	1uM	30.59		10.4106		0.00347075
	C9	10uM	29.81		17.271		0.00684494	0.00518634	0.00234561	45.2267		3.68164	1.66508	2
	C10	10uM	30.18		13.5842		0.00352775
	C11	100uM	29.86		16.7195		0.00342585	0.00313869	0.000406111	12.9389		2.22807	0.288287	2
	C12	100uM	30.35		12.1652		0.00285152
	NImutSL2EV-2
	Well	DMA135	Ct		RNA conc (au)		A/B	mean	SD	SD (%)		mean	SD	n
	C1	Input	25.36		310.131		0.155782	0.137486	0.0258743	18.8195		100	18.8195	2
	C2	Input	25.21		341.839		0.119191
	C3	0	30.45		11.4008		0.00478653	0.00535547	0.000804597	15.0238		3.89527	0.585219	2
	C4	0	29.47		21.535		0.0059244
	C5	0.1uM	29.54		20.5786		0.00392972	0.00409029	0.000227085	5.5518		2.97505	0.165169	2
	C6	0.1uM	30.85		8.79415		0.00425087
	C7	1uM	30.12		14.1235		0.00687083	0.0052992	0.00222261	41.9424		3.85435	1.61661	2
	C8	1uM	30.48		11.1809		0.00372758
	C9	10uM	30.14		13.9414		0.00552535	0.00428197	0.0017584	41.0653		3.11447	1.27896	2
	C10	10uM	30.41		11.7006		0.00303859
	C11	100uM	28.85		32.2027		0.00659835	0.0060275	0.000807311	13.3938		4.38407	0.587193	2
	C12	100uM	29.35		23.2792		0.00545664
	NImutSL2EV-3
	Well	DMA135	Ct		RNA conc (au)		A/B	mean	SD	SD (%)		mean	SD	n
	C1	Input	24.64		494.852		0.24857	0.179774	0.0972922	54.1191		100	54.1191	2
	C2	Input	25.32		318.287		0.110978
	C3	0	30.12		14.1235		0.00592968	0.00434215	0.0022451	51.7048		2.41534	1.24884	2
	C4	0	30.65		10.013		0.00275463
	C5	0.1uM	29.34		23.4307		0.00447437	0.0095311	0.0071513	75.0312		5.3017	3.97793	2
	C6	0.1uM	28.95		30.1791		0.0145878
	C7	1uM	29.74		18.0737		0.00879248	0.0112211	0.0034346	30.6084		6.24177	1.91051	2
	C8	1uM	28.48		40.9426		0.0136497
	C9	10uM	29.42		22.2453		0.00881639	0.00578656	0.00428482	74.0479		3.21879	2.38345	2
	C10	10uM	30.56		10.6152		0.00275673
	C11	100uM	29.32		23.7368		0.0048637	0.00559938	0.00104041	18.5808		3.11467	0.578732	2
	C12	100uM	29.12		27.0267		0.00633506
	AUFmutSL2GAP-1
	Well	DMA135	Ct		RNA conc (au)		A/B	mean	SD	SD (%)		mean	SD	n
	D1	Input	25.44		294.44		0.147901	0.117594	0.0428597	36.447		100	36.447	2
	D2	Input	25.69		250.342		0.087288
	D3	0	29.31		23.8914		0.0100306	0.00717063	0.00404468	56.4062		6.09777	3.43952	2
	D4	0	29.96		15.6689		0.00431061
	D5	0.1uM	30.43		11.5497		0.00220555	0.00366834	0.00206871	56.3935		3.11949	1.75919	2
	D6	0.1uM	30.56		10.6152		0.00513114
	D7	1uM	30.42		11.6249		0.00565528	0.00414044	0.00214231	51.7411		3.52095	1.82178	2
	D8	1uM	31.02		7.87553		0.0026256
	D9	10uM	30.44		11.475		0.00454784	0.00350032	0.00148142	42.3223		2.9766	1.25977	2
	D10	10uM	30.74		9.4449		0.0024528
	D11	100uM	29.11		27.2026		0.00557384	0.0054976	0.000107833	1.96146		4.67505	0.0916993	2
	D12	100uM	29.36		23.1286		0.00542135
	AUFmutSL2GAP-2
	Well	DMA135	Ct		RNA conc (au)		A/B	mean	SD	SD (%)		mean	SD	n
	D1	Input	25.18		348.56		0.175086	0.127656	0.0670761	52.5445		100	52.5445	2
	D2	Input	25.82		230.088		0.0802258
	D3	0	31.43		6.03562		0.00253401	0.00221844	0.000446287	20.1171		1.73783	0.349602	2
	D4	0	31.22		6.91687		0.00190287
	D5	0.1uM	29.43		22.1014		0.00422051	0.00656431	0.00331463	50.4947		5.14219	2.59654	2
	D6	0.1uM	29.71		18.429		0.00890811
	D7	1uM	30.22		13.2361		0.00643908	0.00629154	0.000208666	3.31661		4.92852	0.16346	2
	D8	1uM	29.71		18.429		0.00614399
	D9	10uM	30.14		13.9414		0.00552535	0.0041865	0.00189342	45.2267		3.27952	1.48322	2
	D10	10uM	30.51		10.9654		0.00284765
	D11	100uM	29.24		25.0018		0.00512288	0.00486614	0.000363084	7.46144		3.81193	0.284424	2
	D12	100uM	29.61		19.6647		0.0046094
	AUFmutSL2GAP-3
	Well	DMA135	Ct		RNA conc (au)		A/B	mean	SD	SD (%)		mean	SD	n
	D1	Input	24.33		605.13		0.303964	0.232309	0.101335	43.6209		100	43.6209	2
	D2	Input	24.75		460.757		0.160654
	D3	0	29.04		28.4669		0.0119517	0.0122645	0.000442439	3.60748		5.27939	0.190453	2
	D4	0	28.31		45.7183		0.0125774
	D5	0.1uM	28.94		30.3756		0.00580058	0.0153999	0.0135754	88.153		6.62903	5.84369	2
	D6	0.1uM	28.12		51.718		0.0249991
	D7	1uM	28.15		50.7208		0.0246747	0.0182159	0.00913412	50.1438		7.84122	3.93188	2
	D8	1uM	28.71		35.2655		0.0117571
	D9	10uM	29.04		28.4669		0.0112822	0.0121001	0.00115669	9.55935		5.20861	0.497909	2
	D10	10uM	28.18		49.7428		0.012918
	D11	100uM	30.02		15.0705		0.00308796	0.00296052	0.000180234	6.08791		1.27439	0.0775836	2
	D12	100uM	30.36		12.0865		0.00283308
	NImutSL2GAP-1
	Well	DMA135	Ct		RNA conc (au)		A/B	mean	SD	SD (%)		mean	SD	n
	E1	Input	25.34		314.182		0.157817	0.14087	0.0239668	17.0134		100	17.0134	2
	E2	Input	25.15		355.413		0.123923
	E3	0	30.41		11.7006		0.00491242	0.00525035	0.00047791	9.10245		3.72708	0.339255	2
	E4	0	29.56		20.3132		0.00558828
	E5	0.1uM	30.12		14.1235		0.00269705	0.00594948	0.00459963	77.3114		4.22337	3.26515	2
	E6	0.1uM	29.66		19.0368		0.00920191
	E7	1uM	30.13		14.0322		0.00682638	0.00485085	0.00279382	57.5944		3.44349	1.98325	2
	E8	1uM	30.88		8.62459		0.00287533
	E9	10uM	30.47		11.2537		0.00446015	0.00394875	0.000723231	18.3154		2.80311	0.513402	2
	E10	10uM	30.22		13.2361		0.00343735
	E11	100uM	29.69		18.6698		0.00382545	0.00453685	0.00100607	22.1756		3.22059	0.714184	2
	E12	100uM	29.41		22.3901		0.00524825
	NImutSL2GAP-2
	Well	DMA135	Ct		RNA conc (au)		A/B	mean	SD	SD (%)		mean	SD	n
	E1	Input	25.36		310.131		0.155782	0.137486	0.0258743	18.8195		100	18.8195	2
	E2	Input	25.21		341.839		0.119191
	E3	0	29.55		20.4455		0.00858391	0.00620963	0.00335773	54.073		4.51654	2.44223	2
	E4	0	30.14		13.9414		0.00383536
	E5	0.1uM	28.83		32.6234		0.00622981	0.00947952	0.00459579	48.4813		6.89488	3.34272	2
	E6	0.1uM	29.16		26.3341		0.0127292
	E7	1uM	30.22		13.2361		0.00643908	0.00472402	0.00242546	51.3432		3.43599	1.76415	2
	E8	1uM	30.81		9.02543		0.00300896
	E9	10uM	30.54		10.7539		0.00426206	0.00338154	0.00124525	36.8248		2.45955	0.905722	2
	E10	10uM	30.71		9.63059		0.00250102
	E11	100uM	28.45		41.7476		0.00855412	0.00748597	0.00151059	20.1789		5.44488	1.09872	2
	E12	100uM	29.1		27.3798		0.00641782
	NImutSL2GAP-3
	Well	DMA135	Ct		RNA conc (au)		A/B	mean	SD	SD (%)		mean	SD	n
	E1	Input	24.64		494.852		0.24857	0.179774	0.0972922	54.1191		100	54.1191	2
	E2	Input	25.32		318.287		0.110978
	E3	0	28.93		30.5734		0.0128361	0.00970435	0.00442889	45.6382		5.39807	2.46358	2
	E4	0	29.31		23.8914		0.00657265
	E5	0.1uM	30.02		15.0705		0.00287789	0.00476495	0.00266871	56.0071		2.65052	1.48448	2
	E6	0.1uM	30.16		13.7616		0.00665202
	E7	1uM	30.55		10.6844		0.00519773	0.00473479	0.000654706	13.8276		2.63374	0.364182	2
	E8	1uM	30.27		12.8135		0.00427184
	E9	10uM	29.13		26.8518		0.0106421	0.00774527	0.00409672	52.8932		4.30833	2.27881	2
	E10	10uM	29.69		18.6698		0.00484845
	E11	100uM	28.93		30.5734		0.00626452	0.00812128	0.00262585	32.333		4.51748	1.46064	2
	E12	100uM	28.42		42.5683		0.00997804
